# Supplementary material for: Expanding the toolbox: another auxotrophic marker for targeted gene integrations in Trichoderma reesei
Source: Fungal Biol Biotechnol. 2021 Sep 14;8:9. doi: 10.1186/s40694-021-00116-5 (PMC8442374; doi:10.1186/s40694-021-00116-5)
Supplement: Supplementary file 3 — Additional file 3: Determination of the copy number of the integrated eyfp gene. [file 40694_2021_116_MOESM3_ESM.xlsx]

## Sheet: DNA standards
		pJET-cbh1 (3183 bp)					pJET-eyfp (5210 bp)
	Measured concentration	6.32	ng/µl			Measured concentration	7.48	ng/µl
		Transfer 50 µl to a reaction tube and add					Transfer 50 µl to a reaction tube and add
	266	µl Poly[d(I-C)] working solution (0.5 µg/ml)				324	µl Poly[d(I-C)] working solution (0.5 µg/ml)
		to obtain a 1ng/µl solution					to obtain a 1ng/µl solution
	Measured concentration	1.38	ng/µl			Measured concentration	1.24	ng/µl
	Resulting concentrations	ng/µl	copies/µl	copies/reaction		Resulting concentrations	ng/µl	copies/µl	copies/reaction
	STD 0	0.138	4.0167e+07	1.00418e+08		STD 0	0.124	2.20501e+07	5.51254e+07
	STD -1	0.0138	4.0167e+06	1.00418e+07		STD -1	0.0124	2.20501e+06	5.51254e+06
	STD -2	0.00138	401670	1.00418e+06		STD -2	0.00124	220501	551254
	STD -3	0.000138	40167	100418		STD -3	0.000124	22050.1	55125.4
	STD -4	1.38e-05	4016.7	10041.8		STD -4	1.24e-05	2205.01	5512.54
	STD -5	1.38e-06	401.67	1004.18		STD -5	1.24e-06	220.501	551.254
	STD -6	1.38e-07	40.167	100.418		STD -6	1.24e-07	22.0501	55.1254
	STD -7	1.38e-08	4.0167	10.0418		STD -7	1.24e-08	2.20501	5.51254

## Sheet: raw data
	sample	Ct	E	Avg Ct	Avg E			sample	Ct	E	Avg Ct	Avg E
	cbh1_H2O	34	1.67	32.1	1.72			eyfp_H2O	31.9	1.7	31.7	1.75
	cbh1_H2O	30.2	1.76					eyfp_H2O	31.5	1.8
	cbh1_c-1	7.9	1.73	7.9	1.75			eyfp_c-1	6.9	1.72	7.4	1.73
	cbh1_c-1	7.9	1.76					eyfp_c-1	7.9	1.73
	cbh1_c-2	11	1.73	11	1.74			eyfp_c-2	11.6	1.73	11.6	1.72
	cbh1_c-2	11	1.75					eyfp_c-2	11.6	1.71
	cbh1_c-3	14.1	1.77	14.2	1.76			eyfp_c-3	13.7	1.74	14.3	1.73
	cbh1_c-3	14.2	1.75					eyfp_c-3	14.9	1.72
	cbh1_c-4	17.8	1.77	17.9	1.76			eyfp_c-4	18.4	1.73	18.6	1.71
	cbh1_c-4	17.9	1.75					eyfp_c-4	18.7	1.7
	cbh1_c-5	21.1	1.74	21.1	1.73			eyfp_c-5	21.8	1.74	22	1.72
	cbh1_c-5	21.1	1.72					eyfp_c-5	22.1	1.7
	cbh1_c-6	24.8	1.8	24.5	1.81			eyfp_c-6	25.8	1.73	25.6	1.73
	cbh1_c-6	24.2	1.82					eyfp_c-6	25.3	1.72
	cbh1_c-7	27.3	1.76	27.6	1.75			eyfp_c-7	28.5	1.74	29.1	1.74
	cbh1_c-7	27.8	1.74					eyfp_c-7	29.7	1.74
	cbh1_1:1_-3	14	1.74	14	1.74			eyfp_1:1_-3	14.5	1.71	14.5	1.72
	cbh1_1:1_-3	13.9	1.74					eyfp_1:1_-3	14.5	1.72
	cbh1_1:1_-4	17.5	1.69	17.6	1.72			eyfp_1:1_-4	18.1	1.71	18.1	1.7
	cbh1_1:1_-4	17.6	1.75					eyfp_1:1_-4	18.1	1.68
	cbh1_1:1_-5	20.4	1.71	20.5	1.73			eyfp_1:1_-5	21.3	1.7	21.4	1.73
	cbh1_1:1_-5	20.6	1.75					eyfp_1:1_-5	21.4	1.75
	cbh1_1:1_-6	23.9	1.71	23.9	1.72			eyfp_1:1_-6	24.3	1.67	24.4	1.72
	cbh1_1:1_-6	23.9	1.73					eyfp_1:1_-6	24.5	1.77
	cbh1_1:2_-3	14.2	1.73	14.2	1.73			eyfp_1:2_-3	13.7	1.7	13.7	1.69
	cbh1_1:2_-3	14.1	1.72					eyfp_1:2_-3	13.7	1.68
	cbh1_1:2_-4	17.6	1.77	17.6	1.77			eyfp_1:2_-4	17.3	1.7	17.3	1.71
	cbh1_1:2_-4	17.5	1.78					eyfp_1:2_-4	17.3	1.73
	cbh1_1:2_-5	20.8	1.75	20.8	1.74			eyfp_1:2_-5	20.7	1.68	20.7	1.69
	cbh1_1:2_-5	20.7	1.74					eyfp_1:2_-5	20.7	1.7
	cbh1_1:2_-6	24.2	1.72	24.3	1.74			eyfp_1:2_-6	23.9	1.7	24	1.73
	cbh1_1:2_-6	24.3	1.76					eyfp_1:2_-6	24	1.76
	cbh1_1:4_-3	13.9	1.71	13.9	1.71			eyfp_1:4_-3	13.3	1.71	13.3	1.71
	cbh1_1:4_-3	13.9	1.71					eyfp_1:4_-3	13.3	1.71
	cbh1_1:4_-4	17.3	1.74	17.4	1.73			eyfp_1:4_-4	16.9	1.71	16.9	1.71
	cbh1_1:4_-4	17.4	1.72					eyfp_1:4_-4	16.9	1.72
	cbh1_1:4_-5	20.5	1.8	20.5	1.79			eyfp_1:4_-5	20.2	1.7	20.2	1.7
	cbh1_1:4_-5	20.4	1.78					eyfp_1:4_-5	20.2	1.71
	cbh1_1:4_-6	23.8	1.66	23.8	1.68			eyfp_1:4_-6	23.6	1.69	23.5	1.67
	cbh1_1:4_-6	23.8	1.71					eyfp_1:4_-6	23.4	1.65
	cbh1_his_-1	15.1	1.74	15.2	1.74			eyfp_his_-1	15.7	1.72	15.8	1.72
	cbh1_his_-1	15.2	1.74					eyfp_his_-1	15.8	1.71
	cbh1_his_-2	18.2	1.81	18.3	1.81			eyfp_his_-2	19	1.73	19	1.76
	cbh1_his_-2	18.3	1.81					eyfp_his_-2	19	1.79
	cbh1_his_-3	21.5	1.69	21.5	1.69			eyfp_his_-3	22.5	1.74	22.6	1.74
	cbh1_his_-3	21.5	1.69					eyfp_his_-3	22.6	1.74
	cbh1_his_-4	24.4	1.71	24.7	1.71			eyfp_his_-4	25.1	1.7	25.1	1.7
	cbh1_his_-4	24.9	1.71					eyfp_his_-4	25.1	1.71
	cbh1_asl_-1	14.8	1.71	14.8	1.71			eyfp_asl_-1	15.7	1.72	15.8	1.73
	cbh1_asl_-1	14.8	1.71					eyfp_asl_-1	15.9	1.73
	cbh1_asl_-2	18.2	1.81	18.2	1.77			eyfp_asl_-2	19.1	1.69	19.1	1.69
	cbh1_asl_-2	18.1	1.72					eyfp_asl_-2	19.1	1.7
	cbh1_asl_-3	21.3	1.68	21.3	1.69			eyfp_asl_-3	22.3	1.68	22.3	1.7
	cbh1_asl_-3	21.2	1.7					eyfp_asl_-3	22.3	1.72
	cbh1_asl_-4	24.7	1.7	24.8	1.73			eyfp_asl_-4	24.9	1.7	25.1	1.73
	cbh1_asl_-4	24.8	1.77					eyfp_asl_-4	25.2	1.76
	cbh1_pyr_-1	15.3	1.77	15.4	1.77			eyfp_pyr_-1	15.9	1.7	16	1.72
	cbh1_pyr_-1	15.4	1.76					eyfp_pyr_-1	16	1.73
	cbh1_pyr_-2	18.3	1.84	18.4	1.81			eyfp_pyr_-2	19.4	1.73	19.5	1.74
	cbh1_pyr_-2	18.4	1.78					eyfp_pyr_-2	19.5	1.76
	cbh1_pyr_-3	21.4	1.68	21.5	1.67			eyfp_pyr_-3	22.8	1.72	22.9	1.74
	cbh1_pyr_-3	21.6	1.65					eyfp_pyr_-3	22.9	1.76
	cbh1_pyr_-4	24.7	1.76	24.9	1.75			eyfp_pyr_-4	25.4	1.74	25.2	1.75
	cbh1_pyr_-4	25	1.73					eyfp_pyr_-4	24.9	1.76

## Sheet: standard curves
	Insert Ct-values	cbh1	copies in reaction	Log(copies)		Insert mean Ct-values	eyfp	copies in reaction	Log(copies)
	STD -1	7.9	1.00418e+07	7.00181		STD -1	7.4	5.51254e+06	6.74135
	STD -2	11	1.00418e+06	6.00181		STD -2	11.6	551254	5.74135
	STD -3	14.2	100418	5.00181		STD -3	14.3	55125.4	4.74135
	STD -4	17.9	10041.8	4.00181		STD -4	18.6	5512.54	3.74135
	STD -5	21.1	1004.18	3.00181		STD -5	22	551.254	2.74135
	STD -6	24.5	100.418	2.00181		STD -6	25.6	55.1254	1.74135
	STD -7	27.6	10.0418	1.00181		STD -7	29.1	5.51254	0.741351

## Sheet: calculation
	E cbh1	1.74
	E eyfp	1.71953
sample	Ct cbh1	Ct eyfp		eyfp rel to cbh1
1:1_-3	14	14.5		1	1.01
1:1_-4	17.6	18.1		1.04352
1:1_-5	20.5	21.4		0.869442
1:1_-6	23.9	24.4		1.12429
1:2_-3	14.2	13.7		1.72361	1.64
1:2_-4	17.6	17.3		1.61001
1:2_-5	20.8	20.7		1.50035
1:2_-6	24.3	24		1.74286
his_-1	15.2	15.8		0.960785	0.97
his_-2	18.3	19		0.944097
his_-3	21.5	22.6		0.789401
his_-4	24.7	25.1		1.1982
asl_-1	14.8	15.8		0.76985	0.93
asl_-2	18.2	19.1		0.846098
asl_-3	21.3	22.3		0.831402
asl_-4	24.8	25.1		1.26644
pyr_-1	15.4	16		0.963061	0.92
pyr_-2	18.4	19.5		0.760968
pyr_-3	21.5	22.9		0.670926
pyr_-4	24.9	25.2		1.26794
								1
