# Supplementary material for: Expanding the toolbox: another auxotrophic marker for targeted gene integrations in Trichoderma reesei
Source: Fungal Biol Biotechnol. 2021 Sep 14;8:9. doi: 10.1186/s40694-021-00116-5 (PMC8442374; doi:10.1186/s40694-021-00116-5)
Supplement: Supplementary file 4 — Additional file 4: Growth curves of the T. reesei strains QM6a Δpyr4, Δpyr4 eyfp (his1), eyfp (pyr4), and eyfp (asl1) on different carbon sources in a 96-well plate. [file 40694_2021_116_MOESM4_ESM.xlsx]

## Sheet: OD600 curves
	Glucose	Dpyr4	eyfp(hisG)	eyfp(asl1)	eyfp(pyr4)
	0	0.163312	0.161181	0.179058	0.196331
	24	0.490335	0.470918	0.531108	0.53134
	48	0.939946	0.960209	0.993951	0.993432
	60	1.00996	1.11389	1.04378	0.952065
	72	1.10744	1.12603	1.033	0.932788
	Lactose	Dpyr4	eyfp(hisG)	eyfp(asl1)	eyfp(pyr4)
	0	0.162207	0.160698	0.18569	0.196331
	24	0.347059	0.331043	0.339423	0.36496
	48	0.453543	0.476835	0.480811	0.504824
	60	0.754456	0.864345	0.923662	0.926901
	72	0.885949	1.04734	1.08268	1.10167
	Glycerol	Dpyr4	eyfp(hisG)	eyfp(asl1)	eyfp(pyr4)
	0	0.157232	0.154372	0.171043	0.17704
	24	0.333584	0.305323	0.315666	0.349577
	48	0.576874	0.517429	0.692798	0.647758
	60	1.1534	1.02919	1.52175	1.2387
	72	1.25449	1.21422	1.55191	1.26464
	Xylan	Dpyr4	eyfp(hisG)	eyfp(asl1)	eyfp(pyr4)
	0	0.290003	0.289128	0.311913	0.335296
	24	0.445464	0.450464	0.475735	0.505461
	48	0.880591	0.964963	1.0062	1.00037
	60	1.41272	1.54902	1.6634	1.68177
	72	1.43897	1.62331	1.64199	1.68293

## Sheet: 0 hours
Protocol Description
	Protocol name: OD600+750_PP
	Result File name: \Thumb Drive\Promega\Data\CSV\Paul_OD_0_OD600+750_PP_8-23-2021_3-17-13 PM,csv
	Total steps: 1
Step 1	Absorbance	600nm, 750nm, 1 repeat, 96 well plate
PlateResults
	Read 1	600	nm
		1	2	3	4	5	6	7	8	9	10	11	12
	A	0.148838	0.166785	0.174312	0.156864	0.148147	0.178531	0.169334	0.188632	0.179209	0.184006	0.18187	0.223116
	B	X	X	X	X	X	X	X	X	X	X	X	X
	C	0.17066	0.155106	0.160855	0.164939	0.158626	0.158529	0.176564	0.196098	0.184409	0.194088	0.202998	0.212769
	D	X	X	X	X	X	X	X	X	X	X	X	X
	E	0.169476	0.149027	0.153192	0.153237	0.161133	0.148745	0.162175	0.173209	0.177744	0.175028	0.170307	0.185785
	F	X	X	X	X	X	X	X	X	X	X	X	X
	G	0.292249	0.292392	0.285369	0.291047	0.282792	0.293544	0.308831	0.314648	0.312261	0.321822	0.336034	0.348033
	H	X	X	X	X	X	X	X	X	X	X	X	X
	Read 2	750	nm
		1	2	3	4	5	6	7	8	9	10	11	12
	A	0.118097	0.139095	0.143481	0.127616	0.121605	0.151698	0.143096	0.162517	0.153081	0.157317	0.156021	0.20165
	B	X	X	X	X	X	X	X	X	X	X	X	X
	C	0.143978	0.128446	0.131949	0.137261	0.133012	0.13224	0.150052	0.169153	0.155242	0.161629	0.175061	0.193434
	D	X	X	X	X	X	X	X	X	X	X	X	X
	E	0.143262	0.119831	0.12361	0.127747	0.134229	0.123113	0.137201	0.148828	0.152669	0.150679	0.149906	0.16251
	F	X	X	X	X	X	X	X	X	X	X	X	X
	G	0.196134	0.198566	0.183079	0.1925	0.184998	0.194695	0.210196	0.217318	0.221021	0.232509	0.246662	0.259505
	H	X	X	X	X	X	X	X	X	X	X	X	X
Results
	Ref1(on)	103996
	Ref1(off)	1.92097
	Ref2(on)	6759.84
	Ref2(off)	2.30741
	A1		A2		A3		A4		A5		A6		A7		A8		A9		A10		A11		A12		B1		B2		B3		B4		B5		B6		B7		B8		B9		B10		B11		B12		C1
	73821.3	5150.93	70833	4907.92	69615.9	4858.63	72469.7	5039.31	73938.8	5109.51	68943	4767.6	70418.5	4862.93	67358	4650.36	68835.3	4752.46	68079.3	4706.35	68414.9	4720.41	62216.6	4249.85																									70203.7
Notes for the assay run: Enter Notes
[truncated: 71 more columns]

## Sheet: 24 hours
Protocol Description
	Protocol name: OD600+750_PP
	Result File name: \Thumb Drive\Promega\Data\CSV\Paul_OD_24_OD600+750_PP_8-24-2021_4-13-30 PM,csv
	Total steps: 1
Step 1	Absorbance	600nm, 750nm, 1 repeat, 96 well plate
PlateResults
	Read 1	600	nm
		1	2	3	4	5	6	7	8	9	10	11	12
	A	0.490598	0.461721	0.518686	0.449282	0.468761	0.494713	0.516269	0.533763	0.543291	0.477991	0.49523	0.620799
	B	X	X	X	X	X	X	X	X	X	X	X	X
	C	0.373997	0.340852	0.326328	0.331816	0.329223	0.332091	0.330645	0.340596	0.347027	0.350957	0.365908	0.378015
	D	X	X	X	X	X	X	X	X	X	X	X	X
	E	0.356256	0.333997	0.310498	0.302213	0.313709	0.300046	0.321242	0.306715	0.319041	0.329017	0.34236	0.377354
	F	X	X	X	X	X	X	X	X	X	X	X	X
	G	0.458772	0.441552	0.436066	0.444438	0.447924	0.459029	0.476773	0.475519	0.474913	0.491657	0.494723	0.530002
	H	X	X	X	X	X	X	X	X	X	X	X	X
	Read 2	750	nm
		1	2	3	4	5	6	7	8	9	10	11	12
	A	0.414277	0.39188	0.443095	0.382603	0.397995	0.42153	0.442859	0.458105	0.468285	0.413121	0.427044	0.53218
	B	X	X	X	X	X	X	X	X	X	X	X	X
	C	0.323176	0.290009	0.27514	0.279738	0.282713	0.284072	0.282094	0.295521	0.296335	0.302221	0.320901	0.336502
	D	X	X	X	X	X	X	X	X	X	X	X	X
	E	0.309197	0.283957	0.261876	0.259968	0.266612	0.255167	0.274404	0.26771	0.277284	0.28588	0.301127	0.332955
	F	X	X	X	X	X	X	X	X	X	X	X	X
	G	0.361534	0.338892	0.32745	0.33677	0.335986	0.34621	0.36194	0.360535	0.363255	0.380926	0.388041	0.420429
	H	X	X	X	X	X	X	X	X	X	X	X	X
Results
	Ref1(on)	103709
	Ref1(off)	1.79873
	Ref2(on)	6743.46
	Ref2(off)	2.16219
	A1		A2		A3		A4		A5		A6		A7		A8		A9		A10		A11		A12		B1		B2		B3		B4		B5		B6		B7		B8		B9		B10		B11		B12		C1
	33514.6	2599.13	35818.7	2736.57	31415.8	2432.4	36859.4	2795.61	35242.8	2698.34	33198.6	2556.12	31591.1	2433.72	30343.9	2349.84	29685.5	2295.45	34501.7	2606.05	33159.1	2523.9	24833.7	1981.7																									43835.9
Notes for the assay run: Enter Notes
[truncated: 71 more columns]

## Sheet: 48 hours
Protocol Description
	Protocol name: OD600+750_PP
	Result File name: \Thumb Drive\Promega\Data\CSV\Paul_OD_48_OD600+750_PP_8-25-2021_3-11-28 PM,csv
	Total steps: 1
Step 1	Absorbance	600nm, 750nm, 1 repeat, 96 well plate
PlateResults
	Read 1	600	nm
		1	2	3	4	5	6	7	8	9	10	11	12
	A	0.901677	0.950529	0.967634	0.953077	0.97729	0.95026	1.00718	0.97294	1.00174	0.990851	0.983512	1.00593
	B	X	X	X	X	X	X	X	X	X	X	X	X
	C	0.416736	0.475771	0.468122	0.491495	0.461325	0.477687	0.46678	0.469778	0.505874	0.511269	0.511675	0.491528
	D	X	X	X	X	X	X	X	X	X	X	X	X
	E	0.612502	0.592138	0.525981	0.490952	0.531705	0.529632	0.741206	0.610209	0.72698	0.610294	0.645256	0.687724
	F	X	X	X	X	X	X	X	X	X	X	X	X
	G	0.824511	0.908254	0.909009	0.947469	0.958495	0.988923	1.02298	1.00584	0.989784	1.00817	0.981953	1.01098
	H	X	X	X	X	X	X	X	X	X	X	X	X
	Read 2	750	nm
		1	2	3	4	5	6	7	8	9	10	11	12
	A	0.752729	0.800752	0.816112	0.804345	0.826034	0.80087	0.84785	0.817686	0.84435	0.835013	0.827605	0.844993
	B	X	X	X	X	X	X	X	X	X	X	X	X
	C	0.35894	0.404973	0.394358	0.413131	0.391076	0.40399	0.393045	0.399203	0.425893	0.435435	0.440581	0.430252
	D	X	X	X	X	X	X	X	X	X	X	X	X
	E	0.525796	0.505211	0.444542	0.418104	0.451721	0.454682	0.630337	0.522872	0.625799	0.520411	0.555909	0.593124
	F	X	X	X	X	X	X	X	X	X	X	X	X
	G	0.67232	0.753527	0.748012	0.787239	0.791569	0.822887	0.851626	0.833347	0.823778	0.835634	0.814498	0.841926
	H	X	X	X	X	X	X	X	X	X	X	X	X
Results
	Ref1(on)	103882
	Ref1(off)	0.483821
	Ref2(on)	6752.66
	Ref2(off)	0.900406
	A1		A2		A3		A4		A5		A6		A7		A8		A9		A10		A11		A12		B1		B2		B3		B4		B5		B6		B7		B8		B9		B10		B11		B12		C1
	13028	1194.03	11642	1069.13	11192.4	1032.01	11573.9	1060.33	10946.3	1008.72	11649.2	1068.84	10218.4	959.345	11056.5	1028.28	10347.2	967.101	10609.8	988.097	10790.6	1005.08	10247.7	965.672																									39793.1
Notes for the assay run: Enter Notes
[truncated: 71 more columns]

## Sheet: 60 hours
Protocol Description
	Protocol name: OD600+750_PP
	Result File name: \Thumb Drive\Promega\Data\CSV\Paul_OD_60_OD600+750_PP_8-26-2021_9-44-06 AM,csv
	Total steps: 1
Step 1	Absorbance	600nm, 750nm, 1 repeat, 96 well plate
PlateResults
	Read 1	600	nm
		1	2	3	4	5	6	7	8	9	10	11	12
	A	0.83011	1.04998	1.14981	1.09425	1.1286	1.11881	1.0807	1.01607	1.03456	0.972511	0.961316	0.922369
	B	X	X	X	X	X	X	X	X	X	X	X	X
	C	0.571881	0.849643	0.841844	0.900154	0.833535	0.859345	0.912268	0.898965	0.959753	0.958054	0.940615	0.882034
	D	X	X	X	X	X	X	X	X	X	X	X	X
	E	1.18166	1.22956	1.04899	0.892644	1.08414	1.1108	1.65542	1.22638	1.68346	1.13161	1.23574	1.34875
	F	X	X	X	X	X	X	X	X	X	X	X	X
	G	0.416105	1.37751	1.44794	1.52378	1.52217	1.60111	1.76008	1.66992	1.56022	1.71672	1.65771	1.67087
	H	X	X	X	X	X	X	X	X	X	X	X	X
	Read 2	750	nm
		1	2	3	4	5	6	7	8	9	10	11	12
	A	0.682588	0.912648	1.01696	0.96109	0.992696	0.985388	0.940368	0.875469	0.892424	0.828899	0.817932	0.761869
	B	X	X	X	X	X	X	X	X	X	X	X	X
	C	0.493332	0.741509	0.727723	0.777044	0.716126	0.739978	0.784517	0.775038	0.828622	0.83024	0.816451	0.766809
	D	X	X	X	X	X	X	X	X	X	X	X	X
	E	1.07263	1.11708	0.940613	0.785747	0.974659	1.00688	1.51845	1.09766	1.55745	0.998964	1.10706	1.21214
	F	X	X	X	X	X	X	X	X	X	X	X	X
	G	0.322238	1.247	1.32125	1.40122	1.39503	1.4782	1.63919	1.5395	1.42698	1.58702	1.53224	1.54084
	H	X	X	X	X	X	X	X	X	X	X	X	X
Results
	Ref1(on)	103994
	Ref1(off)	0.432287
	Ref2(on)	6761.56
	Ref2(off)	0.861717
	A1		A2		A3		A4		A5		A6		A7		A8		A9		A10		A11		A12		B1		B2		B3		B4		B5		B6		B7		B8		B9		B10		B11		B12		C1
	15378.3	1404.98	9269.4	827.553	7365.9	651.042	8370.94	740.299	7734.55	688.398	7910.75	700.065	8636.37	776.436	10022	901.442	9604.31	866.961	11079.3	1003.38	11368.6	1029.02	12435.2	1170.69																									27869.7
Notes for the assay run: Enter Notes
[truncated: 71 more columns]

## Sheet: 72 hours
Protocol Description
	Protocol name: OD600+750_PP
	Result File name: \Thumb Drive\Promega\Data\CSV\Paul_OD_72_OD600+750_PP_8-26-2021_3-39-37 PM,csv
	Total steps: 1
Step 1	Absorbance	600nm, 750nm, 1 repeat, 96 well plate
PlateResults
	Read 1	600	nm
		1	2	3	4	5	6	7	8	9	10	11	12
	A	0.761855	1.05176	1.16312	1.10693	1.13693	1.13422	1.06794	1.01082	1.02023	0.959865	0.947124	0.891376
	B	X	X	X	X	X	X	X	X	X	X	X	X
	C	0.602534	1.03216	1.02315	1.08542	1.01374	1.04287	1.08221	1.08085	1.08497	1.12545	1.10417	1.0754
	D	X	X	X	X	X	X	X	X	X	X	X	X
	E	1.19215	1.35819	1.21314	1.07301	1.26879	1.30087	1.7043	1.24589	1.70554	1.16439	1.25667	1.37285
	F	X	X	X	X	X	X	X	X	X	X	X	X
	G	0.41779	1.37326	1.50468	1.58834	1.61043	1.67117	1.73916	1.65708	1.52973	1.71965	1.67516	1.65397
	H	X	X	X	X	X	X	X	X	X	X	X	X
	Read 2	750	nm
		1	2	3	4	5	6	7	8	9	10	11	12
	A	0.615189	0.91697	1.03423	0.976155	1.00252	1.00384	0.929524	0.871623	0.879976	0.818717	0.806012	0.73281
	B	X	X	X	X	X	X	X	X	X	X	X	X
	C	0.5146	0.910033	0.895481	0.950635	0.88243	0.910403	0.941218	0.941855	0.943239	0.984953	0.966655	0.944056
	D	X	X	X	X	X	X	X	X	X	X	X	X
	E	1.07882	1.23704	1.09737	0.961177	1.15366	1.18825	1.55541	1.10765	1.56836	1.02204	1.11806	1.22735
	F	X	X	X	X	X	X	X	X	X	X	X	X
	G	0.322018	1.23548	1.37768	1.46842	1.48479	1.55023	1.62195	1.5304	1.39541	1.59471	1.55429	1.52695
	H	X	X	X	X	X	X	X	X	X	X	X	X
Results
	Ref1(on)	103788
	Ref1(off)	0.701709
	Ref2(on)	6749.49
	Ref2(off)	1.14354
	A1		A2		A3		A4		A5		A6		A7		A8		A9		A10		A11		A12		B1		B2		B3		B4		B5		B6		B7		B8		B9		B10		B11		B12		C1
	17960	1637.99	9213.25	818.154	7129.66	624.834	8114.27	714.067	7572.77	672.073	7620.18	670.046	8876.47	794.875	10124.1	908.074	9907.03	890.798	11384.3	1025.57	11723.2	1055.98	13328.8	1249.64																									25919.2
Notes for the assay run: Enter Notes
[truncated: 71 more columns]
