# Supplementary material for: Expanding the toolbox: another auxotrophic marker for targeted gene integrations in Trichoderma reesei
Source: Fungal Biol Biotechnol. 2021 Sep 14;8:9. doi: 10.1186/s40694-021-00116-5 (PMC8442374; doi:10.1186/s40694-021-00116-5)
Supplement: Supplementary file 5 — Additional file 5: Raw data and calculation for the fluorescence units of the T. reesei strains QM6a Δpyr4, Δpyr4 eyfp (his1), eyfp (pyr4), and eyfp (asl1) on different carbon sources in a 96-well plate. [file 40694_2021_116_MOESM5_ESM.xlsx]

## Sheet: RFUs_72h
		Glucose			Lactose			Glycerol			Xylan
		Techn. Repl. 1	Techn. Repl. 2	Techn. Repl. 3	Techn. Repl. 1	Techn. Repl. 2	Techn. Repl. 3	Techn. Repl. 1	Techn. Repl. 2	Techn. Repl. 3	Techn. Repl. 1	Techn. Repl. 2	Techn. Repl. 3
Δpyr4	Experiment 1	1060.53	704.02	820.772	679.983	696.831	723.832	360.279	438.31	370.525	1306.5	1341.12	1183.81
	Experiment 2	929.246	951.421	1089.03	747.085	790.264	813.351	442.457	343.227	416.865	2320.6	1044.35	1424.82
eyfp(pyr4)	Experiment 1	6699.01	4842.59	4446.47	4593.67	4636.92	4545.48	3246.39	4284.7	3187.99	7958.25	8278.79	8141.13
	Experiment 2	5012.14	5263.83	14114.4	3799.11	3620.93	3636.07	6378.39	2541.59	3410.87	6584.85	6110.54	5721.12
eyfp(his1)	Experiment 1	2963.96	2823	2354.48	2832.02	2313.11	2646.56	2562.63	3538.03	8786.3	3720.61	2898.48	3413.28
	Experiment 2	2577.49	2503.14	2138.51	2375.44	2325.94	2371	1757.56	1543.92	1572.35	3842.44	4435.27	4077.15
eyfp(asl1)	Experiment 1	3348.82	2438.92	2356.02	2984.09	2986.93	3035.7	1958.26	1787.22	1653.54	5816.86	5649.04	5137.08
	Experiment 2	2513.55	2566.81	2053.75	3085.68	2879.08	3096.67	1898.49	1719.01	1750.78	3442.95	4026.81	4044.43
		outliers, not used for calculating the average
		Average Fluorescence Units				Stand. Deviation
		glucose	lactose	glycerol	xylan	glucose	lactose	glycerol	xylan
	Δpyr4	925.837	741.891	395.277	1436.87	66.3582	23.8595	19.4621	206.7
	eyfp(pyr4)	5252.81	4138.7	3841.66	7132.45	385.227	228.832	622.116	514.356
	eyfp(asl1)	2546.31	3011.36	1794.55	4686.2	197.471	36.6471	52.1073	447.264
	eyfp(his1)	2560.1	2477.35	2194.9	3731.21	137.808	97.0435	383.525	243.446
