# Supplementary material for: Expanding the toolbox: another auxotrophic marker for targeted gene integrations in Trichoderma reesei
Source: Fungal Biol Biotechnol. 2021 Sep 14;8:9. doi: 10.1186/s40694-021-00116-5 (PMC8442374; doi:10.1186/s40694-021-00116-5)
Supplement: Supplementary file 6 — Additional file 6: Genomic sequence of pCD-Δhis1. [file 40694_2021_116_MOESM6_ESM.fasta]

>pCD-DHis1
GCCCCTGCAGCCGAATTATATTATTTTTGCCAAATAATTTTTAACAAAAGCTCTGAAGTCTTCTTCATTTAAATTCTTAGATGATACTTCATCTGGAAAATTGTCCCAATTAGTAGCATCACGCTGTGAGTAAGTTCTAAACCATTTTTTTATTGTTGTATTATCTCTAATCTTACTACTCGATGAGTTTTCGGTATTATCTCTATTTTTAACTTGGAGCAGGTTCCATTCATTGTTTTTTTCATCATAGTGAATAAAATCAACTGCTTTAACACTTGTGCCTGAACACCATATCCATCCGGCGTAATACGACTCACTATAGGGAGAGCGGCCGCCAGATCTTCCGGACTCTCAACCATGGCTTCAGACATTTTACTTGAAAGATCTTTTCCCCCCTTTATCACATTTGAGTACAATGGCAACATGAAGAGCGCGGCGCATTATTGAGATGTTCGATTTCCTCTTCTAGAGCGGAGCTGGTCGCAGCGCACATGTCTTTCTTATTGTTTTCTTCTCTCCCGAGCATTTGGATGGTAGAATGGTTATGGCGAAGAGCCCACTGCGCAGCAGCAGAAGATGTTGGCCGGTGTACCGGCATTGGTTTTGTTTGCCGTTTGTTGTCGAAAGGAACTTGAGTGGCCATTGTCCAAGGTCAGGCAACTGGGGATTCGCCTTCTCGTCTTCATGGCGCTCCTCTTGTGAAGATGTTTGATTGGCCTGGTACAGTAGACGGCACGAACGTTCCCTTGAGGGCACGAGATGAAGTACTGCTATAAGCGCTGATACACTGAGGTTTGTCTGCCTGGTAAATAGGTTTAGTACTGCTTGCTATACAAGTCATTAAAGTTACACTTGAGATAATTGAAACCCCTTGTTAATACAGATATGTTTAATTACTACAGTTTGATTCCTACATGCCGTGCCAATGCCACTATTTTCCCACCCGGCCAGTACCTGTATCGTACCTATCAAATCGCAAGATAAAAGGTCGTACCTAGGTAGCTTCGGCACCTTCCAGCCTAGGTACCTCAATCAAGTTGAAGGGGGGTCCTGTCTAGGTACATGCCGGGGGTTTTTAGAAGTTCAGGCAGTACCTAGTACCAAACCATAAGAATTCCTTGCTAGATGACTGGTAGGAATCTAACAAAGGGAAAACCTTGACGATTGGGGGCGGAAAACATGGCATTACAGGGGCCAATACGGACGAGCTCATCGTTTAATGACAGGCACAATGTATGCAGCCTTCCTCCACAACACTCGTACTGGCACTACACTTTTGCTCCAAGAGGAAATCATGACTTGCCGCATACTCTGGCCATATAAGCTTCCCAGCCTTCTTTCTGGTACCGCTGTGCAGCTTCAACCGGGTCGGGAGCAGCGTAGATGCCTCGACCGGCGATGATAAAGTCGGCACCGCGTCCAATAGCCGATGCAGGAGTCTGGTATTGCTGTCCAAGCTTATCTCCTTTGGAAGAGAGGTTCACACCCGTCGTGAAGACCACGAAATCTTCATCCTCCGAGGCTGAAGACACATCCGACTGCACTTCCGTCAGGGCCCGCGTCGACACGAAACCCATAACGAAGTTCTTGTATTTGCGAGCGTAGTCAACCGATGCCTTGGTATACTCGCCCGTAGCCAGCGATCCTTTGGGGGTCATCTCTGCCAGGACCAACAGTCCTCTCTCAGGACCATAGGGGAAGTCTTGCGCAGATGCGGTCTGGGCCAGAGCCTCGACGATGCCCTCGCCAGGGAGAACGCTGCAGTTGATAATGTGGGCCCATTCGGAGATCCTCAGAGCACCGCCGTGGTATTGCTTCTGGACGGTATTGCCGATGTCGATGAATTTGCGGTCCTCGAAGATCAAAAAGTTGTACTTTTGAGCCAGCACATTCAGGCCATTGATAGTGTCGACGCTGAAATCGGTGAGGATGTCGATGTGTGTCTTGATGACGGCGATGTAGGGACCGAGACCTGTATCATCAAAAGTTGATTAGTCCATTGCTAGACGGCATATGTATTGGATCCAACAGCTTCCGTACGGTCAGCGAGGTCCAGGAGTTCTCGGGTTGTCGTCACATCAGCAGAGACGGTAACGTTTGTCTTCTTTGCTTCGGCAATCTCAAAAAGTCTCTTTGCCAGAGGATTGGGGTGCTTGCTGGCTCGAGCACCGTAAGTCAATTGCGACTTGGACGACATCGTGGGAATGGAGGGTTATATGCGGGGTATGACGGTGATTGATGAGTTGAAGTAGCCGAGCAATGAGGTATATTATCCAATTGAGGGTGACCCAACCAAATCAATTGCTTGAGAATCAAATCTCAAATATTCTAAAATAGAAGCCGCCGGGGACTAAATTTAAAGTCGTACTCTATCTCGATCTTTTCCGCGTGTAAAAATTGCGTGCCAATCTGGATGGAGACAGGCCACATCGGTGCTGTATTCCTCCGCCTCCGACTGTGGGGTCAACCACAATTAAACTACTCTGTAGTCAGGTACAGCTAGAATGGGGTAGACAGGCAGAACTGTAGAAGATAAAACATTGGTCAATCACTGGTGGATCCTCTACTTAAGAGATGAAGTACTGCTATAAGCGCTGATACACTGAGGTTTGTCTGCCTGGTAAATAGGTTTAGTACTGCTTGCTATACAAGTCATTAAAGTTACACTTGAGATAATTGAAACCCCTTGTTAATACAGATATGTTTAATTACTACAGTTTGATTCCTACATGCCGTGCCAATGCCACTATTTTCCCACCCGGCCAGTACCTGTATCGTACCTATCAAATCGCAAGATAAAAGGTCGTACCTAGGTAGCTTCGGCACCTTCCAGCCTAGGTACCTCAATCAAGTTGAAGGGGGGTCCTGTCTAGGTACATGCCGGGGGTTTTTAGAAGTTCAGGCAGTACCTAGTACCAAACCATAAGGATCAGGTCAAGGAGCACGATGCGGCCGTCAACGCCGCTGCTGCCCACGGAGGCGCTCCCGCCCAGGGCTCGGGCTGCGAGATGATCACGGAGCTCGGCTTCGGCGCGTGTAAGCTCCAGGTCCAGGTTCCCGAGAAGGGCAAGTACGCCACCAGCGCAGACCTCATCGGCCGCACGGTCGGCACCAGCTTCGTGAGCCTGACTGCCGACTTCTTCGCCCAGCTGGAGGCGCAGGCCAGCGGCGCCGCTGCCGCCAACGACGACTCCTCCCGTCCGCAGAAGCTCCAGACCAAGATTGTTGAGTTGAGCGGCAGCGTCGAGGCAGCATGCGCATTGGGAGTCGCCGATGGCATCGTGGACCTCGTCGGTAAGTATCCTCTCGCTCTCTTTATGCGCCTTCTTGTTGCTAACCCCCCTTTTTTCTCTTGTAGAATCAGGAGAGACAATGAGGGCTGCGGGCCTCAAGGCCATCGACACCGTGGTCGAGTCAACGGCCGTTCTCATCAAGTCTCGCTCACCGTCCAACCCCGACCTGGTAGATCTCATTGCTTCCCGGATACGTGGCGTCATCACAGCCCAGCGATATGTTCTCTGCCAGTACAACATCGAGCGGTCCGGTGTCGCTGCGGCCACCAAGATCACCCCTGGAAAACGCGCCCCCACCATCACATCCTTGGATGACGGCTGGGTTGCTGTGAGCTCAATGGTTGAGAAGAAGAAGATCGCTCTGGTCATGGATGAACTGACCCGAGTTGGCGCACACGACATTCTGGTCTTGGATATTCACAACACACGAGAGTAGGCAGCTCTGTCCGTAAGTGCCGTGCTGAAAAGATGCATATCTTTCTAGAAGATCTCCTACAATATTCTCAGCTGCCATGGAAAATCGATGTTCTTCTTTTATTCTCTCAAGATTTTCAGGCTGTATATTAAAACTTATATTAAGAACTATGCTAACCACCTCATCAGGAACCGTTGTAGGTGGCGTGGGTTTTCTTGGCAATCGACTCTCATGAAAACTACGAGCTAAATATTCAATATGTTCCTCTTGACCAACTTTATTCTGCATTTTTTTTGAACGAGGTTTAGAGCAAGCTTCAGGAAACTGAGACAGGAATTTTATTAAAAATTTAAATTTTGAAGAAAGTTCAGGGTTAATAGCATCCATTTTTTGCTTTGCAAGTTCCTCAGCATTCTTAACAAAAGACGTCTCTTTTGACATGTTTAAAGTTTAAACCTCCTGTGTGAAATTATTATCCGCTCATAATTCCACACATTATACGAGCCGGAAGCATAAAGTGTAAAGCCTGGGGTGCCTAATGAGTGAGCTAACTCACATTAATTGCGTTGCGCTCACTGCCAATTGCTTTCCAGTCGGGAAACCTGTCGTGCCAGCTGCATTAATGAATCGGCCAACGCGCGGGGAGAGGCGGTTTGCGTATTGGGCGCTCTTCCGCTTCCTCGCTCACTGACTCGCTGCGCTCGGTCGTTCGGCTGCGGCGAGCGGTATCAGCTCACTCAAAGGCGGTAATACGGTTATCCACAGAATCAGGGGATAACGCAGGAAAGAACATGTGAGCAAAAGGCCAGCAAAAGGCCAGGAACCGTAAAAAGGCCGCGTTGCTGGCGTTTTTCCATAGGCTCCGCCCCCCTGACGAGCATCACAAAAATCGACGCTCAAGTCAGAGGTGGCGAAACCCGACAGGACTATAAAGATACCAGGCGTTTCCCCCTGGAAGCTCCCTCGTGCGCTCTCCTGTTCCGACCCTGCCGCTTACCGGATACCTGTCCGCCTTTCTCCCTTCGGGAAGCGTGGCGCTTTCTCATAGCTCACGCTGTAGGTATCTCAGTTCGGTGTAGGTCGTTCGCTCCAAGCTGGGCTGTGTGCACGAACCCCCCGTTCAGCCCGACCGCTGCGCCTTATCCGGTAACTATCGTCTTGAGTCCAACCCGGTAAGACACGACTTATCGCCACTGGCAGCAGCCACTGGTAACAGGATTAGCAGAGCGAGGTATGTAGGCGGTGCTACAGAGTTCTTGAAGTGGTGGCCTAACTACGGCTACACTAGAAGGACAGTATTTGGTATCTGCGCTCTGCTGAAGCCAGTTACCTTCGGAAAAAGAGTTGGTAGCTCTTGATCCGGCAAACAAACCACCGCTGGTAGCGGTGGTTTTTTTGTTTGCAAGCAGCAGATTACGCGCAGAAAAAAAGGATCTCAAGAAGATCCTTTGATCTTTTCTACGGGGTCTGACGCTCAGTGGAACGAAAACTCACGTTAAGGGATTTTGGTCATGAGATTATCAAAAAGGATCTTCACCTAGATCCTTTTAAATTAAAAATGAAGTTTTAAATCAATCTAAAGTATATATGAGTAAACTTGGTCTGACAGTTACCAATGCTTAATCAGTGAGGCACCTATCTCAGCGATCTGTCTATTTCGTTCATCCATAGTTGCCTGACTCCCCGTCGTGTAGATAACTACGATACGGGAGGGCTTACCATCTGGCCCCAGTGCTGCAATGATACCGCGAGACCCACGCTCACCGGCTCCAGATTTATCAGCAATAAACCAGCCAGCCGGAAGGGCCGAGCGCAGAAGTGGTCCTGCAACTTTATCCGCCTCCATCCAGTCTATTAATTGTTGCCGGGAAGCTAGAGTAAGTAGTTCGCCAGTTAATAGTTTGCGCAACGTTGTTGCCATTGCTACAGGCATCGTGGTGTCACGCTCGTCGTTTGGTATGGCTTCATTCAGCTCCGGTTCCCAACGATCAAGGCGAGTTACATGATCCCCCATGTTGTGCAAAAAAGCGGTTAGCTCCTTCGGTCCTCCGATCGTTGTCAGAAGTAAGTTGGCCGCAGTGTTATCACTCATGGTTATGGCAGCACTGCATAATTCTCTTACTGTCATGCCATCCGTAAGATGCTTTTCTGTGACTGGTGAGTACTCAACCAAGTCATTCTGAGAATAGTGTATGCGGCGACCGAGTTGCTCTTGCCCGGCGTCAATACGGGATAATACCGCGCCACATAGCAGAACTTTAAAAGTGCTCATCATTGGAAAACGTTCTTCGGGGCGAAAACTCTCAAGGATCTTACCGCTGTTGAGATCCAGTTCGATGTAACCCACTCGTGCACCCAACTGATCTTCAGCATCTTTTACTTTCACCAGCGTTTCTGGGTGAGCAAAAACAGGAAGGCAAAATGCCGCAAAAAAGGGAATAAGGGCGACACGGAAATGTTGAATACTCATACTCTTCCTTTTTCAATATTATTGAAGCATTTATCAGGGTTATTGTCTCATGAGCGGATACATATTTGAATGTATTTAGAAAAATAAACAAATAGGGGTTCCGCGCACATTTCCCCGAAAAGTGCCACCTGACGTCTAAGAAACCATTATTATCATGACATTAACCTATAAAAATAGGCGTATCACGAGGCC
