# Supplementary material for: Expanding the toolbox: another auxotrophic marker for targeted gene integrations in Trichoderma reesei
Source: Fungal Biol Biotechnol. 2021 Sep 14;8:9. doi: 10.1186/s40694-021-00116-5 (PMC8442374; doi:10.1186/s40694-021-00116-5)
Supplement: Supplementary file 7 — Additional file 7: Genomic sequence of pCD-ReHis1. [file 40694_2021_116_MOESM7_ESM.fasta]

>pCD-ReHis1
GCCCCTGCAGCCGAATTATATTATTTTTGCCAAATAATTTTTAACAAAAGCTCTGAAGTCTTCTTCATTTAAATTCTTAGATGATACTTCATCTGGAAAATTGTCCCAATTAGTAGCATCACGCTGTGAGTAAGTTCTAAACCATTTTTTTATTGTTGTATTATCTCTAATCTTACTACTCGATGAGTTTTCGGTATTATCTCTATTTTTAACTTGGAGCAGGTTCCATTCATTGTTTTTTTCATCATAGTGAATAAAATCAACTGCTTTAACACTTGTGCCTGAACACCATATCCATCCGGCGTAATACGACTCACTATAGGGAGAGCGGCCGCCAGATCTTCCGGATGGCTCGAGTTTTTCAGCAAGATTCCGGACTCTCAACCATGGCTTCAGACATTTTACTTGAAAGATCTTTTCCCCCCTTTATCACATTTGAGTACAATGGCAACATGAAGAGCGCGGCGCATTATTGAGATGTTCGATTTCCTCTTCTAGAGCGGAGCTGGTCGCAGCGCACATGTCTTTCTTATTGTTTTCTTCTCTCCCGAGCATTTGGATGGTAGAATGGTTATGGCGAAGAGCCCACTGCGCAGCAGCAGAAGATGTTGGCCGGTGTACCGGCATTGGTTTTGTTTGCCGTTTGTTGTCGAAAGGAACTTGAGTGGCCATTGTCCAAGGTCAGGCAACTGGGGATTCGCCTTCTCGTCTTCATGGCGCTCCTCTTGTGAAGATGTTTGATTGGCCTGGTACAGTAGACGGCACGAACGTTCCCTTGAGGGCACGAGATGAAGTACTGCTATAAGCGCTGATACACTGAGGTTTGTCTGCCTGGTAAATAGGTTTAGTACTGCTTGCTATACAAGTCATTAAAGTTACACTTGAGATAATTGAAACCCCTTGTTAATACAGATATGTTTAATTACTACAGTTTGATTCCTACATGCCGTGCCAATGCCACTATTTTCCCACCCGGCCAGTACCTGTATCGTACCTATCAAATCGCAAGATAAAAGGTCGTACCTAGGTAGCTTCGGCACCTTCCAGCCTAGGTACCTCAATCAAGTTGAAGGGGGGTCCTGTCTAGGTACATGCCGGGGGTTTTTAGAAGTTCAGGCAGTACCTAGTACCAAACCATAAGGATCCCAGGAATTCCAGCCTAAGGTAGCTAGCCGTCATATGGGTCTGCAGTAGCACTGGACTTGATCACAGACGCTAGAAGTTGTGGTACCTGTTATACATGCCAAGTCCATTGTCCGGCTCGTGTACCTTGCTTACTTACCTACTACCTACCTTATGGTGTGTTGGACCCTGACAGATGCGGTGCAGATCATACACAGTAAGTACCTACATACAGCAGTACCTAGTATTGCTACGCAAGGTAACCACTACTACTGTACATACCCATCCAGTAGTAGGCAGGTATGCAGGGCGGAGATGTAGAACAGTATGGAGTGTGACCCACCCACCTCCTTATCAGTGCTTATCGCGATTATCTTATCACAAAGAATTGGCATGTGGTCGGCTTTCTAGTTGTGAGTGGCAGGCATTCAGTCGTTGTCGACCCGCAACCGGTTTCGGAGGACCCAAAATATCAAAATCCGGCCATCTTACCTATGGTCGGTTCCAGTTCTTTGTATCATTAGCGGTCTGGCATGTGTCTGTAAGTAGGTAGTCAAGTCAGTAGTACCTAATCAGTGTAAGAGGTACATCATATCCGGTCCCGTCACTGGTATGACTCGTCGTCACATTGCTTAGCACCAAAATCATAGTCGAGCCTCACTTGCGCCTTTGCCTTTTCCCCAATTCCCTCCCGCTGCCTACAGCGAAAACAAAGTAACAATTGGCGACATAGTCTCTCTCTCGCTTGCTGCCGTTGGCGTCAATTGCAACAATGGAACTTGTCAACAGGTAAGTGAACAGAATCGCGGTCCTTTTGGTTGGAAAAACATCAACGAGCTGGTCAAGTTTGCAAGGCTCTTTTTTTGCTAACTACTTTTTTCCTCTCCTCTTCCGTCATAGTCTCGAAGGACGCTTGCTCTTCGCCGTGCCCAAAAGTCAGTTTCGCCGGTTGCCTTTCCACAAACGTCAAGCTTTGCGTGTCGCTGACCTGTTGTTGCAGAGGGCCGATTGAACCAAGCGACCTTGAACCTGCTCGAGGGCGCAGACATCCAGTTCCGGAGAGAGAACCGCCTCGACATTGCCCTCGTCAAGAACCTGCCCATTGCCCTCATCTTCCTGCCCGCCGCCGACATCCCCACGTTTGTCGGCCAGGGCCGCGTCGATCTCGGAATCACGGGGTGGGATCAGGTCAAGGAGCACGATGCGGCCGTCAACGCCGCTGCTGCCCACGGAGGCGCTCCCGCCCAGGGCTCGGGCTGCGAGATGATCACGGAGCTCGGCTTCGGCGCGTGTAAGCTCCAGGTCCAGGTTCCCGAGAAGGGCAAGTACGCCACCAGCGCAGACCTCATCGGCCGCACGGTCGGCACCAGCTTCGTGAGCCTGACTGCCGACTTCTTCGCCCAGCTGGAGGCGCAGGCCAGCGGCGCCGCTGCCGCCAACGACGACTCCTCCCGTCCGCAGAAGCTCCAGACCAAGATTGTTGAGTTGAGCGGCAGCGTCGAGGCAGCATGCGCATTGGGAGTCGCCGATGGCATCGTGGACCTCGTCGGTAAGTATCCTCTCGCTCTCTTTATGCGCCTTCTTGTTGCTAACCCCCCTTTTTTCTCTTGTAGAATCAGGAGAGACAATGAGGGCTGCGGGCCTCAAGGCCATCGACACCGTGGTCGAGTCAACGGCCGTTCTCATCAAGTCTCGCTCACCGTCCAACCCCGACCTGGTAGATCTCATTGCTTCCCGGATACGTGGCGTCATCACAGCCCAGCGATATGTTCTCTGCCAGTACAACATCGAGCGGTCCGGTGTCGCTGCGGCCACCAAGATCACCCCTGGAAAACGCGCCCCCACCATCACATCCTTGGATGACGGCTGGGTTGCTGTGAGCTCAATGGTTGAGAAGAAGAAGATCGCTCTGGTCATGGATGAACTGACCCGAGTTGGCGCACACGACATTCTGGTCTTGGATATTCACAACACACGAGAGTAGGCAGCTCTGTCCGTAAGTGCCGTGCTGAAAAGATCGATGTTCTTCTTTTATTCTCTCAAGATTTTCAGGCTGTATATTAAAACTTATATTAAGAACTATGCTAACCACCTCATCAGGAACCGTTGTAGGTGGCGTGGGTTTTCTTGGCAATCGACTCTCATGAAAACTACGAGCTAAATATTCAATATGTTCCTCTTGACCAACTTTATTCTGCATTTTTTTTGAACGAGGTTTAGAGCAAGCTTCAGGAAACTGAGACAGGAATTTTATTAAAAATTTAAATTTTGAAGAAAGTTCAGGGTTAATAGCATCCATTTTTTGCTTTGCAAGTTCCTCAGCATTCTTAACAAAAGACGTCTCTTTTGACATGTTTAAAGTTTAAACCTCCTGTGTGAAATTATTATCCGCTCATAATTCCACACATTATACGAGCCGGAAGCATAAAGTGTAAAGCCTGGGGTGCCTAATGAGTGAGCTAACTCACATTAATTGCGTTGCGCTCACTGCCAATTGCTTTCCAGTCGGGAAACCTGTCGTGCCAGCTGCATTAATGAATCGGCCAACGCGCGGGGAGAGGCGGTTTGCGTATTGGGCGCTCTTCCGCTTCCTCGCTCACTGACTCGCTGCGCTCGGTCGTTCGGCTGCGGCGAGCGGTATCAGCTCACTCAAAGGCGGTAATACGGTTATCCACAGAATCAGGGGATAACGCAGGAAAGAACATGTGAGCAAAAGGCCAGCAAAAGGCCAGGAACCGTAAAAAGGCCGCGTTGCTGGCGTTTTTCCATAGGCTCCGCCCCCCTGACGAGCATCACAAAAATCGACGCTCAAGTCAGAGGTGGCGAAACCCGACAGGACTATAAAGATACCAGGCGTTTCCCCCTGGAAGCTCCCTCGTGCGCTCTCCTGTTCCGACCCTGCCGCTTACCGGATACCTGTCCGCCTTTCTCCCTTCGGGAAGCGTGGCGCTTTCTCATAGCTCACGCTGTAGGTATCTCAGTTCGGTGTAGGTCGTTCGCTCCAAGCTGGGCTGTGTGCACGAACCCCCCGTTCAGCCCGACCGCTGCGCCTTATCCGGTAACTATCGTCTTGAGTCCAACCCGGTAAGACACGACTTATCGCCACTGGCAGCAGCCACTGGTAACAGGATTAGCAGAGCGAGGTATGTAGGCGGTGCTACAGAGTTCTTGAAGTGGTGGCCTAACTACGGCTACACTAGAAGGACAGTATTTGGTATCTGCGCTCTGCTGAAGCCAGTTACCTTCGGAAAAAGAGTTGGTAGCTCTTGATCCGGCAAACAAACCACCGCTGGTAGCGGTGGTTTTTTTGTTTGCAAGCAGCAGATTACGCGCAGAAAAAAAGGATCTCAAGAAGATCCTTTGATCTTTTCTACGGGGTCTGACGCTCAGTGGAACGAAAACTCACGTTAAGGGATTTTGGTCATGAGATTATCAAAAAGGATCTTCACCTAGATCCTTTTAAATTAAAAATGAAGTTTTAAATCAATCTAAAGTATATATGAGTAAACTTGGTCTGACAGTTACCAATGCTTAATCAGTGAGGCACCTATCTCAGCGATCTGTCTATTTCGTTCATCCATAGTTGCCTGACTCCCCGTCGTGTAGATAACTACGATACGGGAGGGCTTACCATCTGGCCCCAGTGCTGCAATGATACCGCGAGACCCACGCTCACCGGCTCCAGATTTATCAGCAATAAACCAGCCAGCCGGAAGGGCCGAGCGCAGAAGTGGTCCTGCAACTTTATCCGCCTCCATCCAGTCTATTAATTGTTGCCGGGAAGCTAGAGTAAGTAGTTCGCCAGTTAATAGTTTGCGCAACGTTGTTGCCATTGCTACAGGCATCGTGGTGTCACGCTCGTCGTTTGGTATGGCTTCATTCAGCTCCGGTTCCCAACGATCAAGGCGAGTTACATGATCCCCCATGTTGTGCAAAAAAGCGGTTAGCTCCTTCGGTCCTCCGATCGTTGTCAGAAGTAAGTTGGCCGCAGTGTTATCACTCATGGTTATGGCAGCACTGCATAATTCTCTTACTGTCATGCCATCCGTAAGATGCTTTTCTGTGACTGGTGAGTACTCAACCAAGTCATTCTGAGAATAGTGTATGCGGCGACCGAGTTGCTCTTGCCCGGCGTCAATACGGGATAATACCGCGCCACATAGCAGAACTTTAAAAGTGCTCATCATTGGAAAACGTTCTTCGGGGCGAAAACTCTCAAGGATCTTACCGCTGTTGAGATCCAGTTCGATGTAACCCACTCGTGCACCCAACTGATCTTCAGCATCTTTTACTTTCACCAGCGTTTCTGGGTGAGCAAAAACAGGAAGGCAAAATGCCGCAAAAAAGGGAATAAGGGCGACACGGAAATGTTGAATACTCATACTCTTCCTTTTTCAATATTATTGAAGCATTTATCAGGGTTATTGTCTCATGAGCGGATACATATTTGAATGTATTTAGAAAAATAAACAAATAGGGGTTCCGCGCACATTTCCCCGAAAAGTGCCACCTGACGTCTAAGAAACCATTATTATCATGACATTAACCTATAAAAATAGGCGTATCACGAGGCC
